# Supplementary material for: Integrative Transcriptomic Analysis and Co-Expression Network Characterization of Soybean Developmental Tissues
Source: Plants (Basel). 2026 Mar 25;15(7):1002. doi: 10.3390/plants15071002 (PMC13075193; doi:10.3390/plants15071002)
Supplement: Supplementary file 1 [file plants-15-01002-s001.zip]

Archive with 1 entries (1 files):
- plants-4207788-supplementary.pdf
